# Supplementary material for: Harnessing the Power of PAOO and Invisalign: An Interdisciplinary Approach to Orthodontic Care
Source: Medicina (Kaunas). 2023 May 20;59(5):987. doi: 10.3390/medicina59050987 (PMC10221098; doi:10.3390/medicina59050987)
Supplement: Supplementary file 1 [file medicina-59-00987-s001.zip]

Archive with 4 entries (4 files):
- Patient 1 .jpeg
- Patient 2.png
- [External] Patient 1 - CLINCHECK APPROVED (COMPOSITE MOVIE).zip
- [External] Patient 2 (CLINCHECK APPROVED COMPOSITE MOVIE).zip
